# Supplementary material for: Establishment and maintenance of DNA methylation in nematode feeding sites
Source: Front Plant Sci. 2023 Jan 10;13:1111623. doi: 10.3389/fpls.2022.1111623 (PMC9873351; doi:10.3389/fpls.2022.1111623)
Supplement: Supplementary file 1 [file Table_1.xlsx]

## Sheet: Table S1
Supplementary Table S1: Primer sequences used in this study.
Gene	Gene ID	Forward primer 5'-3'	Reverse primer 5'-3'
METHYLTRANSFERASE2b (MET2b)	AT4G08990	GCTTGTGCTTGTGTGGAGGTG	GGCTGTCTCATCCAGACCAGC
METHYLTRANSFERASE 3 (MET3)	AT4G13610	GCTAAACTACTGCAAGAGGAAG	CCTCGCATCAACCGCATAGCC
CHROMOMETHYLASE 1 (CMT1)	AT1G80740	TCCTCTCACCTGCATCTGGTC	GCAATTCAAGGCAGAGTCACTT
CHROMOMETHYLASE 2 (CMT2)	AT4G19020	TCAGCTTCGGAGGTCGCCGAG	CCATCTCCAGGCTCTTGGCAA
DOMAINS REARRANGED METHYLTRANSFERASE 2 (DRM2)	AT5G14620	CATGGAGAAGACAATATGGAAGC	GGATCTTTCTCATCATCTGAGT
DOMAINS REARRANGED METHYLTRANSFERASE 3 (DRM3)	AT3G17310	TCACTTGATGGTGCTGAGATC	CACCAGTAACAATTGACTCAGC
REPRESSOR OF SILENCING 1 (ROS1)	AT2G36490	GAGGAAATATGTGCGGAAGAAGG	CCATCTCACCTGCTTCTCTAATG
DEMETER-LIKE 2 (DML2)	AT3G10010	GACCTTCAAGAAGAAGATGAGG	CTTCCTGGTCCGGTATTGACAA
DEMETER-LIKE 3 (DML3)	AT4G34060	AGAGGGAAAAAGAGGACCACC	GCATCTGCTTGTCCATTAATAG
PATHOGENESIS-RELATED GENE 1 (PR1)	AT2G14610	TGGACAACCAGGCACGAGGAG	GCCAGACAAGTCACCGCTACC
PATHOGENESIS-RELATED GENE 5 (PR5)	AT1G75040	CAATTGCCCTACCACCGTCTGG	CTTAGACCGCCACAGTCTCCG
PLANT DEFENSIN1.2 (PDF1.2)	AT5G44420	CGCACCGGCAATGGTGGAAG	GCATGATCCATGTTTGGCTCCTTC
ACTIN8	AT1G49240	AGTGGTCGTACAACCGGTATTGT	GAGGATAGCATGTGGAACTGAGAA
PROTEIN PHOSPHATASE 2A SUBUNIT A3 (PP2AA3)	AT1G13220	AAGCGGTTGTGGAGAACATGATACG	TGGAGAGCTTGATTTGCGAAATACGC
